# Supplementary material for: Searching Nanoplastics: From Sampling to Sample Processing
Source: Polymers (Basel). 2021 Oct 23;13(21):3658. doi: 10.3390/polym13213658 (PMC8588424; doi:10.3390/polym13213658)
Supplement: Supplementary file 1 [file polymers-13-03658-s001.zip]

Archive with 1 entries (1 files):
- polymers-1398341-supplementary.pdf
